# Supplementary material for: Structural Equation Modeling of In silico Perturbations
Source: Front Genet. 2021 Nov 24;12:727532. doi: 10.3389/fgene.2021.727532 (PMC8652139; doi:10.3389/fgene.2021.727532)
Supplement: Supplementary file 1 [file Table2.XLSX]

## Sheet: Legend
Supplemental Table 2 The T-score calculated from the gene list for the GATA2 direct gene signature.

## Sheet: case-I-tscores
Dataset	T-score
GSM1402321	-2.56731
GSM1402322	1.67663
GSM1402323	3.1912
GSM1402324	3.15931
GSM1402325	2.57172
GSM1402326	0.852528
GSM1402327	1.72286
GSM1402328	-8.53273
GSM1402329	-2.93746
GSM1402330	-0.735609
GSM1402331	-2.29215
GSM1402332	-1.21165
GSM1402333	-1.23057
GSM1402334	4.36296
GSM1402335	-1.38894
GSM1402336	1.08069
GSM1402337	4.99252
GSM1402338	-2.79957
GSM1402339	-0.706415
GSM1402340	0.300446
GSM1402341	-2.33769
GSM1402342	4.78748
GSM1402343	-0.938456
GSM1402344	0.0789311
GSM1402345	1.06209
GSM1402346	-0.697097
GSM1402347	-0.330337
GSM1402348	-2.09888
GSM1402349	-1.01226
GSM1402350	-0.997095
GSM1402351	-2.38484
GSM1402352	-2.19458
GSM1402353	-2.62722
GSM1402354	-1.01588
GSM1402355	2.60155
GSM1402356	-0.959965
GSM1402357	-2.49732
GSM1402358	-1.29626
GSM1402359	5.17451
GSM1402360	-0.301876
GSM1402361	2.24887
GSM1402362	-0.284561
GSM1402363	0.175232
GSM1402364	-2.02289
GSM1402365	0.611547
GSM1402366	1.3013
GSM1402367	3.20714
GSM1402368	2.77309
GSM1402369	-2.47045
GSM1402370	0.862662
GSM1402371	1.59786
GSM1402372	-1.82727
GSM1402373	-1.73669
GSM1402374	-3.07057
GSM1402375	-3.69247
GSM1402376	-4.90024
GSM1402377	-0.36766
GSM1402378	1.65249
GSM1402379	3.52639
GSM1402380	0.338357
GSM1402381	-2.09791
GSM1402382	3.45686
GSM1402383	-1.12177
GSM1402384	2.52925
GSM1402385	0.142876
GSM1402386	3.21627
GSM1402387	-1.13793
GSM1402388	-3.60644
GSM1402389	-1.96143
GSM1402390	2.9201
GSM1402391	-2.08843
GSM1402392	5.23857
GSM1402393	2.37476
GSM1402394	0.16262
GSM1402395	-3.28418
GSM1402396	-3.43269
GSM1402397	-4.50276
GSM1402398	-1.7532
GSM1402399	-0.728826
GSM1402400	-3.52264
GSM1402401	3.0841
GSM1402402	-0.722867
GSM1402403	-1.18065
GSM1402404	1.87162
GSM1402405	3.31813
GSM1402406	-4.08925
GSM1402407	-6.96417
GSM1402408	-1.23926
GSM1402409	2.17708
GSM1402410	-1.91948
GSM1402411	0.419971
GSM1402412	2.39058
GSM1402413	-2.91581
GSM1402414	-0.630207
GSM1402415	0.625188
GSM1402416	-5.30257
GSM1402417	-0.0695276
GSM1402418	-0.407021
GSM1402419	-2.56972
GSM1402420	2.55467
GSM1402421	-2.30443
GSM1402422	3.31356
GSM1402423	3.04337
GSM1402424	0.243181
GSM1402425	-0.817019
GSM1402426	-4.83558
GSM1402427	3.76944
GSM1402428	0.267652
GSM1402429	0.33749
GSM1402430	-1.65764
GSM1402431	-0.938207
GSM1402432	4.91962
GSM1402433	-2.16376
GSM1402434	-4.5711
GSM1402435	0.318844
