# Supplementary material for: Structural Equation Modeling of In silico Perturbations
Source: Front Genet. 2021 Nov 24;12:727532. doi: 10.3389/fgene.2021.727532 (PMC8652139; doi:10.3389/fgene.2021.727532)
Supplement: Supplementary file 3 [file Table1.XLSX]

## Sheet: Legend
Supplemental Table 1. Gene list for the GATA2 direct gene signature.

## Sheet: GATA2_direct_signature
Gene-mouse	Signature
1110038B12Rik	High
2410002F23Rik	High
4833439L19Rik	High
9630033F20Rik	High
Abhd12	High
Abhd2	High
Acot7	High
Acsl4	High
Adipor2	High
Aebp2	High
AF529169	High
Aff1	High
Aff3	High
Ahcyl1	High
Alcam	High
Aldh18a1	High
Amd1	High
Amigo2	High
Ank	High
Ankrd13c	High
Ap2a2	High
Aqp1	High
Arf4	High
Arhgap18	High
Artn	High
Atf4	High
Atp10a	High
Atp6v1h	High
Azin1	High
BC003965	High
Bcat1	High
Bfar	High
Car5b	High
Cbl	High
Ccdc141	High
Ccnh	High
Ccrn4l	High
Cd274	High
Cd3eap	High
Cdh10	High
Cdk12	High
Cdk14	High
Cdk7	High
Chdh	High
Chrd	High
Chuk	High
Ckmt1	High
Clcn3	High
Cldn23	High
Cldn8	High
Cnn3	High
Col12a1	High
Col3a1	High
Col8a2	High
Cox6c	High
Cpsf6	High
Cs	High
Ctla2a	High
Ctla2b	High
Ctps	High
Ctsd	High
Cxcl15	High
D10Wsu102e	High
D15Ertd621e	High
Dctd	High
Ddx39	High
Ddx54	High
Dkc1	High
Dnajc10	High
Dusp6	High
E130308A19Rik	High
Eef1e1	High
Egfr	High
Eif4a1	High
Eif4g1	High
Elovl5	High
Enpp3	High
Ergic2	High
F2r	High
Fam107a	High
Fam189a2	High
Fam65b	High
Fastkd2	High
Fbl	High
Frk	High
Frs2	High
Fst	High
Fuk	High
Fzd1	High
G6pdx	High
Gale	High
Gas5	High
Gclc	High
Gcnt3	High
Gdnf	High
Ggct	High
Gmps	High
Gnai1	High
Gnb2l1	High
Gnpnat1	High
Greb1	High
Gtpbp4	High
Guca2a	High
Gusb	High
Hand2	High
Heatr1	High
Heatr5a	High
Hnrnpll	High
Hoxa10	High
Hoxa11	High
Hoxa9	High
Hspa13	High
Hspa4	High
Hspa8	High
Ihh	High
Immt	High
Ipo4	High
Itpr2	High
Ivns1abp	High
Jam2	High
Jazf1	High
Kti12	High
Lama1	High
Leprot	High
Leprotl1	High
Lmo4	High
Lrrn1	High
Lsm6	High
Magi1	High
Magoh	High
Magohb	High
Mak16	High
Maob	High
Map4	High
Mboat1	High
Mbtps2	High
Mcts2	High
Mettl1	High
Mfsd2a	High
Morf4l2	High
Mrpl39	High
Mrpl52	High
Mrpl53	High
Mrpl57	High
Mrps18b	High
Mt1	High
Mt2	High
Mthfd2	High
Naa50	High
Naip5	High
Nampt	High
Nars	High
Nat10	High
Ndp	High
Ndufaf4	High
Net1	High
Nfil3	High
Nhp2	High
Nlk	High
Nmd3	High
Nme1	High
Nol8	High
Nop56	High
Nrp1	High
Nudt5	High
Nup50	High
Nxpe3	High
Odc1	High
Olah	High
Orc2	High
Osr2	High
Ostc	High
P2ry14	High
Pak1ip1	High
Paqr3	High
Parm1	High
Pdgfra	High
Pdss1	High
Pex11a	High
Pfkfb3	High
Pga5	High
Pgr	High
Phgdh	High
Pik3c2a	High
Pip5k1b	High
Pkib	High
Polr3d	High
Ppp3r1	High
Psmc4	High
Ptger4	High
Ptgr1	High
Ptk2b	High
Ptplb	High
Ptprg	High
Pvr	High
Rabep1	High
Rala	High
Rasd1	High
Rasgrp1	High
Rcn1	High
Rgs2	High
Riok2	High
Rnf128	High
Rpl12	High
Rpl3	High
Rpl7l1	High
Rps20	High
Rps9	High
Rrp12	High
Rtca	High
Rundc3b	High
Scd2	High
Sco2	High
Sdad1	High
Sec13	High
Serbp1	High
Sesn2	High
Sfrp2	High
Sft2d1	High
Sgk1	High
Sh3rf1	High
Shmt1	High
Slc25a33	High
Slc2a3	High
Slc30a2	High
Slc33a1	High
Slc35b1	High
Slc7a1	High
Slco3a1	High
Snx5	High
Sod2	High
Spata5	High
Spink8	High
Sptlc3	High
Srfbp1	High
Srprb	High
Srsf1	High
Srsf10	High
Srsf2	High
Srsf7	High
Ssr1	High
Stard5	High
Stt3a	High
Suco	High
Syt7	High
Taf13	High
Taf1d	High
Tars	High
Tcf15	High
Tcf23	High
Tfdp1	High
Them4	High
Thyn1	High
Ticam1	High
Tiparp	High
Tmc7	High
Tmed10	High
Tmed9	High
Tmem158	High
Tmem199	High
Tmem200c	High
Tmem248	High
Tmem33	High
Tmem64	High
Tnc	High
Tnfrsf21	High
Tnni2	High
Tnpo1	High
Trib1	High
Trpm6	High
Tsfm	High
Tspan5	High
Ttr	High
Ube2w	High
Ufl1	High
Uqcrq	High
Usp6nl	High
Vimp	High
Vkorc1l1	High
Vstm2a	High
Wdr12	High
Wdr43	High
Wdr75	High
Wnt5a	High
Zfp202	High
Zfpm1	High
March2	Low
0610009L18Rik	Low
1700048O20Rik	Low
1810011O10Rik	Low
2310015B20Rik	Low
2610035D17Rik	Low
2900005J15Rik	Low
3110057O12Rik	Low
9030624J02Rik	Low
9230114K14Rik	Low
A330023F24Rik	Low
Abca8a	Low
Abca9	Low
Abcc4	Low
Abl1	Low
Acad12	Low
Acbd4	Low
Adck3	Low
Adrb2	Low
Akap13	Low
Akap7	Low
Akap8l	Low
Anapc16	Low
Ank3	Low
Ankrd12	Low
Ankrd6	Low
Ankzf1	Low
Anxa9	Low
Ap4m1	Low
Ap5s1	Low
Aph1c	Low
Aplp2	Low
Appl2	Low
Aptx	Low
Arhgap12	Low
Arhgap26	Low
Arid5b	Low
Arrb1	Low
Arrdc3	Low
Arsa	Low
Arsb	Low
Asap1	Low
Atf7ip	Low
Athl1	Low
Atxn1	Low
Atxn7l1	Low
B9d2	Low
Bach1	Low
Bckdha	Low
Bcl2l11	Low
Bcl6	Low
Bdh2	Low
Bmf	Low
Bnc2	Low
Bnip3l	Low
Bsdc1	Low
Cadm1	Low
Cald1	Low
Cc2d2a	Low
Ccdc61	Low
Ccng2	Low
Cdh16	Low
Cdh6	Low
Cdk19	Low
Cdkn1b	Low
Cdkn2c	Low
Cep162	Low
Chpt1	Low
Cnppd1	Low
Col4a3	Low
Crebrf	Low
Ctdsp2	Low
Ctsf	Low
Cyp2f2	Low
Cyp2j9	Low
Cyp4v3	Low
Cys1	Low
Ddit4l	Low
Ddo	Low
Deptor	Low
Derl3	Low
Dhrs3	Low
Dhrs7	Low
Dnajc12	Low
Dpysl3	Low
E330013P04Rik	Low
Ecm2	Low
Elmod3	Low
Extl3	Low
Fam13a	Low
Fam188b	Low
Fam21	Low
Fam213b	Low
Fam214a	Low
Fam83e	Low
Fancc	Low
Fbxo32	Low
Fgf18	Low
Fhl1	Low
Fmnl2	Low
Fnbp1	Low
Foxo1	Low
Foxo3	Low
Foxo4	Low
Foxp2	Low
Frg1	Low
Fxyd6	Low
Gab2	Low
Gabarapl1	Low
Gadd45a	Low
Galnt15	Low
Galt	Low
Gemin8	Low
Gltscr2	Low
Gm10638	Low
Gm2a	Low
Gmpr	Low
Golph3l	Low
Gpnmb	Low
Gpsm1	Low
Gsdmd	Low
Gstt2	Low
Gtpbp2	Low
Haus4	Low
Hbp1	Low
Hcar1	Low
Hip1	Low
HIST1H4J	Low
Hist3h2a	Low
Hist3h2ba	Low
Hk1	Low
Hmgcs2	Low
Hoxa7	Low
Hscb	Low
Hsd17b11	Low
Hspa2	Low
Hspa4l	Low
Idua	Low
Ift46	Low
Igf1r	Low
Il4ra	Low
Il6ra	Low
Inpp5k	Low
Ip6k1	Low
Irf2bpl	Low
Irs2	Low
Itpr1	Low
Jun	Low
Jup	Low
Kitl	Low
Kiz	Low
Klf10	Low
Klf7	Low
Klhl24	Low
Kxd1	Low
Ldb1	Low
Leprel1	Low
Letm2	Low
Lhfpl2	Low
Lifr	Low
Lnpep	Low
Lpin1	Low
Lrig3	Low
Lrrc17	Low
Maf	Low
Mamdc2	Low
Mapk3	Low
Mcoln1	Low
Me3	Low
Meis1	Low
Meis2	Low
Metrnl	Low
Mettl18	Low
Mettl7a1	Low
Mfap3l	Low
Mfge8	Low
Mfn1	Low
Mgst1	Low
Mical3	Low
Mitf	Low
Mpdz	Low
Mrvi1	Low
Msrb2	Low
Msrb3	Low
Mtmr14	Low
Mxi1	Low
Nadk2	Low
Nagk	Low
Napepld	Low
Nat9	Low
Ncam1	Low
Nceh1	Low
Nckap5	Low
Ndrg1	Low
Ndrg2	Low
Nedd4	Low
Nek7	Low
Nfia	Low
Nfib	Low
Nfix	Low
Nicn1	Low
Notch2	Low
Nov	Low
Npr1	Low
Nr1d1	Low
Nr2c1	Low
Nr3c2	Low
Nrep	Low
Nsmce1	Low
Nub1	Low
Omd	Low
Optc	Low
Osbpl5	Low
Otud5	Low
Ovgp1	Low
Oxct1	Low
Oxtr	Low
P2rx7	Low
Parp16	Low
Parva	Low
Pbld2	Low
Pcmtd1	Low
Pdk4	Low
Pea15a	Low
Pfdn5	Low
Pgm2l1	Low
Pgm5	Low
Phactr1	Low
Phf7	Low
Pik3ip1	Low
Pim1	Low
Pink1	Low
Plcg1	Low
Plekha4	Low
Plekhb1	Low
Plekhg1	Low
Plscr4	Low
Pmm1	Low
Por	Low
Pot1a	Low
Ppm1d	Low
Ppm1l	Low
Ppp1r12b	Low
Ppp1r14a	Low
Prelp	Low
Prkar1b	Low
Prnp	Low
Prrx1	Low
Ptn	Low
Rad51d	Low
Rai2	Low
Ralgapa2	Low
Rarres2	Low
Rasa3	Low
Rcan2	Low
Rdh11	Low
Rftn2	Low
Rgs3	Low
Rhobtb1	Low
Rmnd5a	Low
Rnf19a	Low
Rora	Low
Rtn2	Low
Runx1	Low
Rusc2	Low
Samd4	Low
Sash1	Low
Scn3a	Low
Scn7a	Low
Sdf4	Low
Sema3a	Low
Sesn3	Low
Setd7	Low
Sfxn4	Low
Slc12a6	Low
Slc14a1	Low
Slc17a5	Low
Slc27a1	Low
Slc43a1	Low
Slc45a4	Low
Slc6a6	Low
Slco2b1	Low
Slit3	Low
Smim6	Low
Snai2	Low
Snapin	Low
Sord	Low
Spsb1	Low
Srgap2	Low
Steap3	Low
Stk32b	Low
Stom	Low
Stx4a	Low
Syndig1	Low
Tbc1d15	Low
Tcp11l2	Low
Tctn1	Low
Tecpr1	Low
Tgfbr3	Low
Tgif1	Low
Thra	Low
Tiam2	Low
Tldc1	Low
Tmco6	Low
Tmem159	Low
Tmem194	Low
Tmprss13	Low
Tnfrsf19	Low
Tpcn1	Low
Tpk1	Low
Traf5	Low
Trdn	Low
Trip10	Low
Trp53inp1	Low
Trpc4	Low
Ttc30b	Low
Ttc33	Low
Twsg1	Low
Txnip	Low
Ube2b	Low
Uggt2	Low
Use1	Low
Vamp4	Low
Vezf1	Low
Vmac	Low
Vsig10	Low
Wasf2	Low
Wdr45	Low
Wdr81	Low
Wdsub1	Low
Wdtc1	Low
Wipi1	Low
Xpc	Low
Ypel3	Low
Ypel5	Low
Zak	Low
Zbtb44	Low
Zfp369	Low
Zfp385b	Low
Zfp395	Low
Zfp521	Low
Zfp764	Low
Zfp867	Low
Zfp874b	Low
Zfp949	Low
Zfyve1	Low
Zfyve26	Low
Zhx3	Low
